# Supplementary material for: Increased medial meniscus extrusion on ultrasonography in highly competitive rugby players: A cross-sectional study
Source: PLoS One. 2026 Jul 23;21(7):e0354478. doi: 10.1371/journal.pone.0354478 (PMC13395442; doi:10.1371/journal.pone.0354478)
Supplement: S1 File — (XLSX) [file pone.0354478.s001.xlsx]

## Sheet: DATA
Group	ID	Side	MME Position	MME
Rugby	P082	R	Supine	3.5
Rugby	P082	R	Figure-4	0.9
Rugby	P082	R	Single-leg standing	2.2
Rugby	P010	R	Supine	2.4
Rugby	P010	R	Figure-4	0.9
Rugby	P010	R	Single-leg standing	2.6
Rugby	P072	R	Supine	2.6
Rugby	P072	R	Figure-4	1.6
Rugby	P072	R	Single-leg standing	3
Rugby	P091	R	Supine	2.3
Rugby	P091	R	Figure-4	1.3
Rugby	P091	R	Single-leg standing	2
Rugby	P074	R	Supine	3.3
Rugby	P074	R	Figure-4	2.2
Rugby	P074	R	Single-leg standing	4
Rugby	P002	R	Supine	2.5
Rugby	P002	R	Figure-4	1.4
Rugby	P002	R	Single-leg standing	3
Rugby	P086	R	Supine	2.9
Rugby	P086	R	Figure-4	1.5
Rugby	P086	R	Single-leg standing	3.5
Rugby	P078	R	Supine	3.1
Rugby	P078	R	Figure-4	1.2
Rugby	P078	R	Single-leg standing	3.2
Rugby	P087	R	Supine	2.9
Rugby	P087	R	Figure-4	2
Rugby	P087	R	Single-leg standing	3.1
Rugby	P100	R	Supine	3.9
Rugby	P100	R	Figure-4	2.3
Rugby	P100	R	Single-leg standing	3.6
Rugby	P093	R	Supine	2.8
Rugby	P093	R	Figure-4	1.7
Rugby	P093	R	Single-leg standing	2.8
Rugby	P098	R	Supine	2.7
Rugby	P098	R	Figure-4	1.4
Rugby	P098	R	Single-leg standing	3
Rugby	P008	R	Supine	2.1
Rugby	P008	R	Figure-4	1.9
Rugby	P008	R	Single-leg standing	2.9
Rugby	P102	R	Supine	3.1
Rugby	P102	R	Figure-4	1.3
Rugby	P102	R	Single-leg standing	3.4
Rugby	P050	R	Supine	2
Rugby	P050	R	Figure-4	1.4
Rugby	P050	R	Single-leg standing	2.1
Rugby	P119	R	Supine	2.2
Rugby	P119	R	Figure-4	1.4
Rugby	P119	R	Single-leg standing	2.3
Rugby	P016	R	Supine	2.8
Rugby	P016	R	Figure-4	2
Rugby	P016	R	Single-leg standing	3.4
Rugby	P018	R	Supine	3
Rugby	P018	R	Figure-4	1.1
Rugby	P018	R	Single-leg standing	3
Rugby	P057	R	Supine	3
Rugby	P057	R	Figure-4	1.6
Rugby	P057	R	Single-leg standing	3
Rugby	P131	R	Supine	3
Rugby	P131	R	Figure-4	1.1
Rugby	P131	R	Single-leg standing	2.3
Rugby	P042	R	Supine	2.7
Rugby	P042	R	Figure-4	1.7
Rugby	P042	R	Single-leg standing	3
Rugby	P073	R	Supine	1.8
Rugby	P073	R	Figure-4	2.4
Rugby	P073	R	Single-leg standing	3.4
Rugby	P013	R	Supine	2.3
Rugby	P013	R	Figure-4	1.4
Rugby	P013	R	Single-leg standing	2.6
Rugby	P023	R	Supine	2.8
Rugby	P023	R	Figure-4	2.2
Rugby	P023	R	Single-leg standing	3.6
Rugby	P128	R	Supine	2.6
Rugby	P128	R	Figure-4	0.7
Rugby	P128	R	Single-leg standing	3
Rugby	P062	R	Supine	1.4
Rugby	P062	R	Figure-4	1.2
Rugby	P062	R	Single-leg standing	2
Rugby	P099	R	Supine	2.6
Rugby	P099	R	Figure-4	2
Rugby	P099	R	Single-leg standing	3.1
Rugby	P112	R	Supine	2.5
Rugby	P112	R	Figure-4	1.2
Rugby	P112	R	Single-leg standing	3.1
Rugby	P060	R	Supine	3
Rugby	P060	R	Figure-4	1.5
Rugby	P060	R	Single-leg standing	3.9
Rugby	P085	R	Supine	3.8
Rugby	P085	R	Figure-4	1
Rugby	P085	R	Single-leg standing	3.5
Rugby	P075	R	Supine	2.3
Rugby	P075	R	Figure-4	1
Rugby	P075	R	Single-leg standing	3
Rugby	P006	R	Supine	2.2
Rugby	P006	R	Figure-4	2.2
Rugby	P006	R	Single-leg standing	1.5
Rugby	P055	R	Supine	2.7
Rugby	P055	R	Figure-4	1.1
Rugby	P055	R	Single-leg standing	2.5
Rugby	P095	R	Supine	3.3
Rugby	P095	R	Figure-4	0.8
Rugby	P095	R	Single-leg standing	3.6
Rugby	P088	R	Supine	2
Rugby	P088	R	Figure-4	0.6
Rugby	P088	R	Single-leg standing	2.3
Rugby	P132	R	Supine	3.2
Rugby	P132	R	Figure-4	1
Rugby	P132	R	Single-leg standing	3.6
Rugby	P069	R	Supine	2.3
Rugby	P069	R	Figure-4	1
Rugby	P069	R	Single-leg standing	2.5
Rugby	P034	R	Supine	2.4
Rugby	P034	R	Figure-4	1
Rugby	P034	R	Single-leg standing	3
Rugby	P136	R	Supine	2.3
Rugby	P136	R	Figure-4	1.3
Rugby	P136	R	Single-leg standing	2.3
Rugby	P031	R	Supine	2.9
Rugby	P031	R	Figure-4	2.1
Rugby	P031	R	Single-leg standing	3.2
Rugby	P126	R	Supine	1.4
Rugby	P126	R	Figure-4	1
Rugby	P126	R	Single-leg standing	3.2
Rugby	P033	R	Supine	2
Rugby	P033	R	Figure-4	1.1
Rugby	P033	R	Single-leg standing	3.2
Rugby	P038	R	Supine	2.2
Rugby	P038	R	Figure-4	0.8
Rugby	P038	R	Single-leg standing	2.7
Rugby	P070	R	Supine	2.9
Rugby	P070	R	Figure-4	0.7
Rugby	P070	R	Single-leg standing	3.1
Rugby	P003	R	Supine	2.7
Rugby	P003	R	Figure-4	0.9
Rugby	P003	R	Single-leg standing	3.1
Rugby	P065	R	Supine	3.1
Rugby	P065	R	Figure-4	1.4
Rugby	P065	R	Single-leg standing	3.1
Rugby	P115	R	Supine	3.2
Rugby	P115	R	Figure-4	1.3
Rugby	P115	R	Single-leg standing	2.7
Rugby	P004	R	Supine	2.9
Rugby	P004	R	Figure-4	1.9
Rugby	P004	R	Single-leg standing	3.4
Rugby	P066	R	Supine	1.5
Rugby	P066	R	Figure-4	1.6
Rugby	P066	R	Single-leg standing	1.7
Rugby	P105	R	Supine	2.3
Rugby	P105	R	Figure-4	0.8
Rugby	P105	R	Single-leg standing	2.6
Rugby	P001	R	Supine	1.8
Rugby	P001	R	Figure-4	0.5
Rugby	P001	R	Single-leg standing	2.8
Rugby	P071	R	Supine	3.4
Rugby	P071	R	Figure-4	1.2
Rugby	P071	R	Single-leg standing	3.6
Rugby	P049	R	Supine	2.8
Rugby	P049	R	Figure-4	1.3
Rugby	P049	R	Single-leg standing	3
Rugby	P097	R	Supine	3.2
Rugby	P097	R	Figure-4	2.9
Rugby	P097	R	Single-leg standing	3.9
Rugby	P133	R	Supine	2.5
Rugby	P133	R	Figure-4	1.8
Rugby	P133	R	Single-leg standing	2.6
Rugby	P009	R	Supine	2.7
Rugby	P009	R	Figure-4	2.3
Rugby	P009	R	Single-leg standing	2.8
Rugby	P081	R	Supine	2.6
Rugby	P081	R	Figure-4	0.4
Rugby	P081	R	Single-leg standing	3.3
Rugby	P117	R	Supine	2.6
Rugby	P117	R	Figure-4	1.2
Rugby	P117	R	Single-leg standing	3.3
Rugby	P011	R	Supine	2
Rugby	P011	R	Figure-4	0.9
Rugby	P011	R	Single-leg standing	1.8
Rugby	P028	R	Supine	2.5
Rugby	P028	R	Figure-4	0.8
Rugby	P028	R	Single-leg standing	3.6
Rugby	P103	R	Supine	3.1
Rugby	P103	R	Figure-4	1.4
Rugby	P103	R	Single-leg standing	3.4
Rugby	P090	R	Supine	2.2
Rugby	P090	R	Figure-4	1.1
Rugby	P090	R	Single-leg standing	2.6
Rugby	P015	R	Supine	2.9
Rugby	P015	R	Figure-4	1.6
Rugby	P015	R	Single-leg standing	3
Rugby	P054	R	Supine	2.8
Rugby	P054	R	Figure-4	0.5
Rugby	P054	R	Single-leg standing	2.8
Rugby	P101	R	Supine	1.9
Rugby	P101	R	Figure-4	1.2
Rugby	P101	R	Single-leg standing	2.2
Rugby	P059	R	Supine	2.6
Rugby	P059	R	Figure-4	2.1
Rugby	P059	R	Single-leg standing	3.1
Rugby	P041	R	Supine	3.1
Rugby	P041	R	Figure-4	0.5
Rugby	P041	R	Single-leg standing	4.6
Rugby	P058	R	Supine	1.2
Rugby	P058	R	Figure-4	0.8
Rugby	P058	R	Single-leg standing	2.5
Rugby	P122	R	Supine	2.3
Rugby	P122	R	Figure-4	0.9
Rugby	P122	R	Single-leg standing	3
Rugby	P084	R	Supine	2.9
Rugby	P084	R	Figure-4	1
Rugby	P084	R	Single-leg standing	3.7
Rugby	P047	R	Supine	2.4
Rugby	P047	R	Figure-4	1.1
Rugby	P047	R	Single-leg standing	2.8
Rugby	P032	R	Supine	2.7
Rugby	P032	R	Figure-4	2.1
Rugby	P032	R	Single-leg standing	3.3
Rugby	P079	R	Supine	2.6
Rugby	P079	R	Figure-4	1.2
Rugby	P079	R	Single-leg standing	3.7
Rugby	P080	R	Supine	2.1
Rugby	P080	R	Figure-4	0.8
Rugby	P080	R	Single-leg standing	2.6
Rugby	P121	R	Supine	1.4
Rugby	P121	R	Figure-4	0.6
Rugby	P121	R	Single-leg standing	2
Rugby	P048	R	Supine	1.8
Rugby	P048	R	Figure-4	0.9
Rugby	P048	R	Single-leg standing	2.8
Rugby	P046	R	Supine	2.1
Rugby	P046	R	Figure-4	1.5
Rugby	P046	R	Single-leg standing	2.1
Rugby	P106	R	Supine	2.2
Rugby	P106	R	Figure-4	1.3
Rugby	P106	R	Single-leg standing	0.8
Rugby	P135	R	Supine	2.6
Rugby	P135	R	Figure-4	1.2
Rugby	P135	R	Single-leg standing	3.1
Rugby	P113	R	Supine	2.5
Rugby	P113	R	Figure-4	1
Rugby	P113	R	Single-leg standing	3.1
Rugby	P076	R	Supine	1.8
Rugby	P076	R	Figure-4	2
Rugby	P076	R	Single-leg standing	3.2
Rugby	P061	R	Supine	2.8
Rugby	P061	R	Figure-4	1.7
Rugby	P061	R	Single-leg standing	3.6
Rugby	P029	R	Supine	2.7
Rugby	P029	R	Figure-4	1.4
Rugby	P029	R	Single-leg standing	3.4
Rugby	P123	R	Supine	3
Rugby	P123	R	Figure-4	0.4
Rugby	P123	R	Single-leg standing	3.3
Rugby	P107	R	Supine	2.4
Rugby	P107	R	Figure-4	1.4
Rugby	P107	R	Single-leg standing	3.5
Rugby	P125	L	Supine	2.5
Rugby	P125	L	Figure-4	2
Rugby	P125	L	Single-leg standing	2.8
Rugby	P082	L	Supine	3.2
Rugby	P082	L	Figure-4	1.2
Rugby	P082	L	Single-leg standing	2.8
Rugby	P072	L	Supine	2.7
Rugby	P072	L	Figure-4	1.4
Rugby	P072	L	Single-leg standing	2.9
Rugby	P091	L	Supine	2.5
Rugby	P091	L	Figure-4	1.4
Rugby	P091	L	Single-leg standing	2.7
Rugby	P056	L	Supine	4.1
Rugby	P056	L	Figure-4	2.7
Rugby	P056	L	Single-leg standing	4.7
Rugby	P074	L	Supine	3.1
Rugby	P074	L	Figure-4	2.1
Rugby	P074	L	Single-leg standing	3.4
Rugby	P002	L	Supine	2.7
Rugby	P002	L	Figure-4	2.3
Rugby	P002	L	Single-leg standing	2.8
Rugby	P086	L	Supine	3
Rugby	P086	L	Figure-4	1.8
Rugby	P086	L	Single-leg standing	3.4
Rugby	P078	L	Supine	3.2
Rugby	P078	L	Figure-4	1.6
Rugby	P078	L	Single-leg standing	3.4
Rugby	P087	L	Supine	2.9
Rugby	P087	L	Figure-4	2.3
Rugby	P087	L	Single-leg standing	2.1
Rugby	P100	L	Supine	4.1
Rugby	P100	L	Figure-4	1.4
Rugby	P100	L	Single-leg standing	4.5
Rugby	P093	L	Supine	2.8
Rugby	P093	L	Figure-4	1.1
Rugby	P093	L	Single-leg standing	2.6
Rugby	P098	L	Supine	3
Rugby	P098	L	Figure-4	1.1
Rugby	P098	L	Single-leg standing	3.2
Rugby	P008	L	Supine	2.6
Rugby	P008	L	Figure-4	1.5
Rugby	P008	L	Single-leg standing	3.1
Rugby	P102	L	Supine	3.3
Rugby	P102	L	Figure-4	1.3
Rugby	P102	L	Single-leg standing	3.6
Rugby	P050	L	Supine	2.7
Rugby	P050	L	Figure-4	1.6
Rugby	P050	L	Single-leg standing	2.6
Rugby	P119	L	Supine	2
Rugby	P119	L	Figure-4	1.5
Rugby	P119	L	Single-leg standing	2
Rugby	P016	L	Supine	3
Rugby	P016	L	Figure-4	3
Rugby	P016	L	Single-leg standing	4
Rugby	P018	L	Supine	2.7
Rugby	P018	L	Figure-4	1.1
Rugby	P018	L	Single-leg standing	3.1
Rugby	P057	L	Supine	2.4
Rugby	P057	L	Figure-4	1.2
Rugby	P057	L	Single-leg standing	3
Rugby	P042	L	Supine	2.8
Rugby	P042	L	Figure-4	1.1
Rugby	P042	L	Single-leg standing	2.5
Rugby	P120	L	Supine	1.8
Rugby	P120	L	Figure-4	0.9
Rugby	P120	L	Single-leg standing	2.1
Rugby	P130	L	Supine	2.5
Rugby	P130	L	Figure-4	2.3
Rugby	P130	L	Single-leg standing	3.2
Rugby	P023	L	Supine	1.7
Rugby	P023	L	Figure-4	2.4
Rugby	P023	L	Single-leg standing	3.6
Rugby	P128	L	Supine	2.2
Rugby	P128	L	Figure-4	1
Rugby	P128	L	Single-leg standing	2.9
Rugby	P062	L	Supine	1.8
Rugby	P062	L	Figure-4	1.2
Rugby	P062	L	Single-leg standing	2.2
Rugby	P099	L	Supine	3.1
Rugby	P099	L	Figure-4	1.3
Rugby	P099	L	Single-leg standing	3
Rugby	P112	L	Supine	2.8
Rugby	P112	L	Figure-4	1.6
Rugby	P112	L	Single-leg standing	3.6
Rugby	P060	L	Supine	3.1
Rugby	P060	L	Figure-4	1
Rugby	P060	L	Single-leg standing	4
Rugby	P085	L	Supine	3.3
Rugby	P085	L	Figure-4	2
Rugby	P085	L	Single-leg standing	4.2
Rugby	P075	L	Supine	2.7
Rugby	P075	L	Figure-4	1.2
Rugby	P075	L	Single-leg standing	3.3
Rugby	P006	L	Supine	2.7
Rugby	P006	L	Figure-4	1.6
Rugby	P006	L	Single-leg standing	2.7
Rugby	P055	L	Supine	2.3
Rugby	P055	L	Figure-4	1.1
Rugby	P055	L	Single-leg standing	2.5
Rugby	P095	L	Supine	2.5
Rugby	P095	L	Figure-4	1.1
Rugby	P095	L	Single-leg standing	2.5
Rugby	P088	L	Supine	2.4
Rugby	P088	L	Figure-4	0.6
Rugby	P088	L	Single-leg standing	2.8
Rugby	P132	L	Supine	3.2
Rugby	P132	L	Figure-4	1.2
Rugby	P132	L	Single-leg standing	3.2
Rugby	P069	L	Supine	2.4
Rugby	P069	L	Figure-4	0.5
Rugby	P069	L	Single-leg standing	3
Rugby	P034	L	Supine	1.6
Rugby	P034	L	Figure-4	1.5
Rugby	P034	L	Single-leg standing	2.9
Rugby	P136	L	Supine	2.5
Rugby	P136	L	Figure-4	0.8
Rugby	P136	L	Single-leg standing	2.3
Rugby	P031	L	Supine	4.2
Rugby	P031	L	Figure-4	1.4
Rugby	P031	L	Single-leg standing	3.4
Rugby	P126	L	Supine	2.5
Rugby	P126	L	Figure-4	0.5
Rugby	P126	L	Single-leg standing	2.9
Rugby	P033	L	Supine	2.8
Rugby	P033	L	Figure-4	1.8
Rugby	P033	L	Single-leg standing	2.8
Rugby	P070	L	Supine	2.1
Rugby	P070	L	Figure-4	0.8
Rugby	P070	L	Single-leg standing	2.5
Rugby	P003	L	Supine	3.2
Rugby	P003	L	Figure-4	0.4
Rugby	P003	L	Single-leg standing	4.4
Rugby	P115	L	Supine	3.3
Rugby	P115	L	Figure-4	1.2
Rugby	P115	L	Single-leg standing	3.2
Rugby	P004	L	Supine	3.2
Rugby	P004	L	Figure-4	1.3
Rugby	P004	L	Single-leg standing	3.3
Rugby	P063	L	Supine	2.5
Rugby	P063	L	Figure-4	1.3
Rugby	P063	L	Single-leg standing	2.5
Rugby	P105	L	Supine	1.9
Rugby	P105	L	Figure-4	1.7
Rugby	P105	L	Single-leg standing	1.9
Rugby	P001	L	Supine	2.8
Rugby	P001	L	Figure-4	0.7
Rugby	P001	L	Single-leg standing	2.8
Rugby	P071	L	Supine	1.9
Rugby	P071	L	Figure-4	2
Rugby	P071	L	Single-leg standing	2.7
Rugby	P049	L	Supine	2.9
Rugby	P049	L	Figure-4	1.1
Rugby	P049	L	Single-leg standing	3.7
Rugby	P097	L	Supine	3.2
Rugby	P097	L	Figure-4	2.5
Rugby	P097	L	Single-leg standing	4.2
Rugby	P133	L	Supine	2.7
Rugby	P133	L	Figure-4	1.1
Rugby	P133	L	Single-leg standing	3
Rugby	P035	L	Supine	3.4
Rugby	P035	L	Figure-4	1.8
Rugby	P035	L	Single-leg standing	4.3
Rugby	P081	L	Supine	2.1
Rugby	P081	L	Figure-4	0.8
Rugby	P081	L	Single-leg standing	3.1
Rugby	P117	L	Supine	2.7
Rugby	P117	L	Figure-4	1.7
Rugby	P117	L	Single-leg standing	3.1
Rugby	P011	L	Supine	2.6
Rugby	P011	L	Figure-4	1.4
Rugby	P011	L	Single-leg standing	3.5
Rugby	P103	L	Supine	3.5
Rugby	P103	L	Figure-4	1.5
Rugby	P103	L	Single-leg standing	3.5
Rugby	P020	L	Supine	2.1
Rugby	P020	L	Figure-4	2.4
Rugby	P020	L	Single-leg standing	2.1
Rugby	P015	L	Supine	2.6
Rugby	P015	L	Figure-4	1.9
Rugby	P015	L	Single-leg standing	3.1
Rugby	P030	L	Supine	1.7
Rugby	P030	L	Figure-4	1.4
Rugby	P030	L	Single-leg standing	2.7
Rugby	P054	L	Supine	1.6
Rugby	P054	L	Figure-4	2.1
Rugby	P054	L	Single-leg standing	3
Rugby	P101	L	Supine	2.4
Rugby	P101	L	Figure-4	1.5
Rugby	P101	L	Single-leg standing	2.7
Rugby	P058	L	Supine	1.8
Rugby	P058	L	Figure-4	1.1
Rugby	P058	L	Single-leg standing	2.7
Rugby	P122	L	Supine	2.3
Rugby	P122	L	Figure-4	1.2
Rugby	P122	L	Single-leg standing	3.5
Rugby	P084	L	Supine	2.8
Rugby	P084	L	Figure-4	0.8
Rugby	P084	L	Single-leg standing	2.7
Rugby	P047	L	Supine	2.3
Rugby	P047	L	Figure-4	0.9
Rugby	P047	L	Single-leg standing	2.9
Rugby	P032	L	Supine	2.3
Rugby	P032	L	Figure-4	1.2
Rugby	P032	L	Single-leg standing	2.9
Rugby	P079	L	Supine	3.4
Rugby	P079	L	Figure-4	0.9
Rugby	P079	L	Single-leg standing	3.2
Rugby	P080	L	Supine	1.9
Rugby	P080	L	Figure-4	0.8
Rugby	P080	L	Single-leg standing	2
Rugby	P121	L	Supine	1.9
Rugby	P121	L	Figure-4	1.6
Rugby	P121	L	Single-leg standing	2.6
Rugby	P096	L	Supine	2.8
Rugby	P096	L	Figure-4	1.4
Rugby	P096	L	Single-leg standing	3.8
Rugby	P048	L	Supine	1.5
Rugby	P048	L	Figure-4	1.2
Rugby	P048	L	Single-leg standing	2.6
Rugby	P046	L	Supine	2
Rugby	P046	L	Figure-4	2
Rugby	P046	L	Single-leg standing	3
Rugby	P106	L	Supine	2.2
Rugby	P106	L	Figure-4	1.2
Rugby	P106	L	Single-leg standing	2.4
Rugby	P135	L	Supine	2
Rugby	P135	L	Figure-4	2
Rugby	P135	L	Single-leg standing	2.9
Rugby	P113	L	Supine	2
Rugby	P113	L	Figure-4	1.2
Rugby	P113	L	Single-leg standing	2.8
Rugby	P076	L	Supine	2.6
Rugby	P076	L	Figure-4	1.6
Rugby	P076	L	Single-leg standing	2.9
Rugby	P061	L	Supine	2.4
Rugby	P061	L	Figure-4	2.1
Rugby	P061	L	Single-leg standing	2.9
Rugby	P029	L	Supine	3
Rugby	P029	L	Figure-4	1.9
Rugby	P029	L	Single-leg standing	2.8
Control	P110	R	Supine	1.9
Control	P110	R	Figure-4	1.3
Control	P110	R	Single-leg standing	2.4
Control	P014	R	Supine	2.1
Control	P014	R	Figure-4	0.8
Control	P014	R	Single-leg standing	2.1
Control	P124	R	Supine	1.6
Control	P124	R	Figure-4	0.4
Control	P124	R	Single-leg standing	2.6
Control	P083	R	Supine	1.5
Control	P083	R	Figure-4	0.6
Control	P083	R	Single-leg standing	1.9
Control	P134	R	Supine	2.1
Control	P134	R	Figure-4	0.9
Control	P134	R	Single-leg standing	2
Control	P129	R	Supine	2
Control	P129	R	Figure-4	0.5
Control	P129	R	Single-leg standing	2.7
Control	P051	R	Supine	1.4
Control	P051	R	Figure-4	0.6
Control	P051	R	Single-leg standing	1.5
Control	P089	R	Supine	1.6
Control	P089	R	Figure-4	0.6
Control	P089	R	Single-leg standing	1.4
Control	P022	R	Supine	1.4
Control	P022	R	Figure-4	0.5
Control	P022	R	Single-leg standing	1.7
Control	P037	R	Supine	2
Control	P037	R	Figure-4	0.7
Control	P037	R	Single-leg standing	2.2
Control	P007	R	Supine	3
Control	P007	R	Figure-4	0.4
Control	P007	R	Single-leg standing	3.4
Control	P024	R	Supine	1.9
Control	P024	R	Figure-4	0.3
Control	P024	R	Single-leg standing	1.6
Control	P044	R	Supine	1.5
Control	P044	R	Figure-4	0.7
Control	P044	R	Single-leg standing	2.3
Control	P067	R	Supine	1.8
Control	P067	R	Figure-4	1.1
Control	P067	R	Single-leg standing	2
Control	P068	R	Supine	1.5
Control	P068	R	Figure-4	0.5
Control	P068	R	Single-leg standing	1.4
Control	P017	R	Supine	2
Control	P017	R	Figure-4	0.6
Control	P017	R	Single-leg standing	2.6
Control	P027	R	Supine	2.6
Control	P027	R	Figure-4	1.7
Control	P027	R	Single-leg standing	2.7
Control	P092	R	Supine	2.9
Control	P092	R	Figure-4	0.6
Control	P092	R	Single-leg standing	3.5
Control	P040	R	Supine	1.5
Control	P040	R	Figure-4	1.1
Control	P040	R	Single-leg standing	2.9
Control	P026	R	Supine	2.3
Control	P026	R	Figure-4	1
Control	P026	R	Single-leg standing	2.7
Control	P108	R	Supine	2.8
Control	P108	R	Figure-4	1.4
Control	P108	R	Single-leg standing	3.2
Control	P025	R	Supine	3.2
Control	P025	R	Figure-4	1.3
Control	P025	R	Single-leg standing	3
Control	P111	R	Supine	2.3
Control	P111	R	Figure-4	0.6
Control	P111	R	Single-leg standing	2.4
Control	P052	R	Supine	3.5
Control	P052	R	Figure-4	0.3
Control	P052	R	Single-leg standing	2.6
Control	P019	R	Supine	2.6
Control	P019	R	Figure-4	1.1
Control	P019	R	Single-leg standing	3
Control	P012	R	Supine	2.7
Control	P012	R	Figure-4	1.6
Control	P012	R	Single-leg standing	2.7
Control	P109	R	Supine	2.6
Control	P109	R	Figure-4	0.8
Control	P109	R	Single-leg standing	3.3
Control	P114	R	Supine	2.1
Control	P114	R	Figure-4	0.4
Control	P114	R	Single-leg standing	2.3
Control	P036	R	Supine	2.7
Control	P036	R	Figure-4	2.7
Control	P036	R	Single-leg standing	2.9
Control	P039	R	Supine	2.4
Control	P039	R	Figure-4	0.7
Control	P039	R	Single-leg standing	2.8
Control	P127	R	Supine	1.4
Control	P127	R	Figure-4	0.7
Control	P127	R	Single-leg standing	1.7
Control	P045	R	Supine	2.5
Control	P045	R	Figure-4	1.3
Control	P045	R	Single-leg standing	3.3
Control	P005	R	Supine	2.1
Control	P005	R	Figure-4	0.5
Control	P005	R	Single-leg standing	1.9
Control	P021	R	Supine	1.5
Control	P021	R	Figure-4	1
Control	P021	R	Single-leg standing	2
Control	P118	R	Supine	2
Control	P118	R	Figure-4	0.6
Control	P118	R	Single-leg standing	2.3
Control	P043	R	Supine	3.6
Control	P043	R	Figure-4	0.5
Control	P043	R	Single-leg standing	4
Control	P104	R	Supine	2.6
Control	P104	R	Figure-4	0.9
Control	P104	R	Single-leg standing	3.4
Control	P053	R	Supine	2.3
Control	P053	R	Figure-4	0.9
Control	P053	R	Single-leg standing	2.7
Control	P116	R	Supine	2.6
Control	P116	R	Figure-4	1.4
Control	P116	R	Single-leg standing	2.6
Control	P077	R	Supine	2.6
Control	P077	R	Figure-4	1
Control	P077	R	Single-leg standing	2.3
Control	P064	R	Supine	1.4
Control	P064	R	Figure-4	0.4
Control	P064	R	Single-leg standing	2.2
Control	P094	R	Supine	2.1
Control	P094	R	Figure-4	0.9
Control	P094	R	Single-leg standing	2
Control	P110	L	Supine	2.1
Control	P110	L	Figure-4	0.6
Control	P110	L	Single-leg standing	2.4
Control	P014	L	Supine	2.1
Control	P014	L	Figure-4	1.1
Control	P014	L	Single-leg standing	2
Control	P124	L	Supine	2
Control	P124	L	Figure-4	0.9
Control	P124	L	Single-leg standing	2.3
Control	P083	L	Supine	1.8
Control	P083	L	Figure-4	0.5
Control	P083	L	Single-leg standing	2
Control	P134	L	Supine	2
Control	P134	L	Figure-4	0.5
Control	P134	L	Single-leg standing	2
Control	P129	L	Supine	2.1
Control	P129	L	Figure-4	1.1
Control	P129	L	Single-leg standing	2.7
Control	P051	L	Supine	1.6
Control	P051	L	Figure-4	0.5
Control	P051	L	Single-leg standing	2
Control	P089	L	Supine	1.9
Control	P089	L	Figure-4	0.8
Control	P089	L	Single-leg standing	1.9
Control	P037	L	Supine	2
Control	P037	L	Figure-4	0.7
Control	P037	L	Single-leg standing	2.1
Control	P007	L	Supine	2.4
Control	P007	L	Figure-4	0.9
Control	P007	L	Single-leg standing	2.6
Control	P024	L	Supine	1.4
Control	P024	L	Figure-4	1.2
Control	P024	L	Single-leg standing	1.6
Control	P067	L	Supine	1.5
Control	P067	L	Figure-4	0.7
Control	P067	L	Single-leg standing	2.5
Control	P068	L	Supine	2
Control	P068	L	Figure-4	1
Control	P068	L	Single-leg standing	2
Control	P017	L	Supine	2.3
Control	P017	L	Figure-4	2
Control	P017	L	Single-leg standing	3
Control	P027	L	Supine	2.9
Control	P027	L	Figure-4	1
Control	P027	L	Single-leg standing	3.4
Control	P092	L	Supine	2.8
Control	P092	L	Figure-4	0.7
Control	P092	L	Single-leg standing	3.1
Control	P040	L	Supine	1.7
Control	P040	L	Figure-4	0.7
Control	P040	L	Single-leg standing	2.8
Control	P026	L	Supine	2.3
Control	P026	L	Figure-4	0.9
Control	P026	L	Single-leg standing	2.1
Control	P108	L	Supine	2.7
Control	P108	L	Figure-4	0.7
Control	P108	L	Single-leg standing	3.1
Control	P025	L	Supine	2.3
Control	P025	L	Figure-4	0.6
Control	P025	L	Single-leg standing	2.9
Control	P111	L	Supine	2.5
Control	P111	L	Figure-4	0.5
Control	P111	L	Single-leg standing	2.6
Control	P052	L	Supine	2.7
Control	P052	L	Figure-4	1.2
Control	P052	L	Single-leg standing	3.5
Control	P019	L	Supine	2.9
Control	P019	L	Figure-4	1
Control	P019	L	Single-leg standing	3
Control	P012	L	Supine	3
Control	P012	L	Figure-4	0.9
Control	P012	L	Single-leg standing	3.3
Control	P109	L	Supine	2.7
Control	P109	L	Figure-4	0.5
Control	P109	L	Single-leg standing	3.7
Control	P114	L	Supine	2
Control	P114	L	Figure-4	0.8
Control	P114	L	Single-leg standing	2.3
Control	P036	L	Supine	2.8
Control	P036	L	Figure-4	1.8
Control	P036	L	Single-leg standing	3.2
Control	P039	L	Supine	2.1
Control	P039	L	Figure-4	2.1
Control	P039	L	Single-leg standing	2.2
Control	P127	L	Supine	2
Control	P127	L	Figure-4	1.5
Control	P127	L	Single-leg standing	2.5
Control	P045	L	Supine	2.5
Control	P045	L	Figure-4	0.7
Control	P045	L	Single-leg standing	3.5
Control	P005	L	Supine	2.6
Control	P005	L	Figure-4	0.5
Control	P005	L	Single-leg standing	2.3
Control	P021	L	Supine	2.2
Control	P021	L	Figure-4	1.5
Control	P021	L	Single-leg standing	2.6
Control	P118	L	Supine	2
Control	P118	L	Figure-4	0.6
Control	P118	L	Single-leg standing	2.2
Control	P043	L	Supine	3.7
Control	P043	L	Figure-4	1
Control	P043	L	Single-leg standing	4
Control	P104	L	Supine	2.2
Control	P104	L	Figure-4	0.4
Control	P104	L	Single-leg standing	2.8
Control	P053	L	Supine	2
Control	P053	L	Figure-4	0.6
Control	P053	L	Single-leg standing	2.4
Control	P116	L	Supine	2.6
Control	P116	L	Figure-4	0.9
Control	P116	L	Single-leg standing	2.6
Control	P077	L	Supine	2.8
Control	P077	L	Figure-4	1.8
Control	P077	L	Single-leg standing	2.2
Control	P064	L	Supine	1.8
Control	P064	L	Figure-4	1
Control	P064	L	Single-leg standing	1.9

## Sheet: README
README – Dataset Description
Study title:
Increased medial meniscus extrusion on ultrasonography in highly competitive rugby players: A cross-sectional study
Dataset structure
Each row represents one knee included in the final statistical analysis.
Variables
Randomly reassigned anonymous participant identifier created solely for this publicly shared dataset. This identifier does not correspond to the original study participant identification number.
Group: Participant group (Rugby = highly competitive university rugby players; Control = university students not engaged in high-level competitive training).
Side: Knee side (R = right, L = left).
Position: Measurement position (Supine, Figure-4, Single-leg standing).
MME: Medial meniscus extrusion (mm).
Exclusion criteria
Knees with a physician-confirmed history of injury or surgery, as reported in a questionnaire, were excluded prior to analysis. Only knees included in the final statistical analyses are provided in this dataset.
Statistical analysis software
Statistical analyses were conducted using:
SPSS Statistics version 29.0 (IBM Corp., Armonk, NY, USA)
Microsoft Excel version 2406 (Microsoft Corporation, Redmond, WA, USA)
Notes on data anonymization
This dataset contains anonymized data only. No direct identifiers or personal information are included.
